# Supplementary material for: Genotypic Diversity of Human Rhinovirus in Children with Pneumonia Before and During the COVID-19 Pandemic in Mexico
Source: Pathogens. 2025 Dec 4;14(12):1236. doi: 10.3390/pathogens14121236 (PMC12736054; doi:10.3390/pathogens14121236)
Supplement: Supplementary file 1 [file pathogens-14-01236-s001.zip]

Archive with 1 entries (1 files):
- pathogens-3988763-supplementary.pdf
